# Supplementary material for: Phylogenetic and structural insights into the origin of C-type lectin Mincle in vertebrates
Source: Immunogenetics. 2025 Mar 22;77(1):18. doi: 10.1007/s00251-025-01375-x (PMC11929736; doi:10.1007/s00251-025-01375-x)
Supplement: Supplementary file 2 — Supplementary file2 (XLSX 22.3 KB) [file 251_2025_1375_MOESM2_ESM.xlsx]

## Sheet: Supplementary table 1
Supplementary table 1. Data collection and refinement statistics
	trMincle-Glycerol complex	trMincle-Glucose complex
PDB ID	9KS7	9KPL
Data collection statistics
Resolution range (Å)*	46.0-1.7 (1.73-1.70)	43.5-1.8 (1.84-1.80)
Space group	P21	P21
Unit cell	a=51.5, b=72.4, c=88.7 Å, b=94.4°	a=48.4, b=69.9, c=51.6 Å, b=115.8°
Total reflections*	240,899 (10,878)	100,246 (6,114)
Unique reflections*	71,262 (3,757)	28,652 (1,716)
Multiplicity*	3.4 (2.9)	3.5 (3.6)
Completeness (%)*	99.7 (99.5)	99.7 (100)
<I/s(I)>*	11.0 (3.0)	8.6 (2.1)
Wilson B-factor	16.3	14.1
Rmerge (%)*	6.0 (32.2)	6.6 (36.9)
Rmeas (%)*	7.2 (39.6)	7.8 (43.3)
Rpim (%)*	3.8 (22.7)	4.1 (22.6)
CC1/2*	0.997 (0.927)	0.998 (0.874)
Refinement statistics
Reflections used in refinement	71186	28627
Reflections used for Rfree	3601	1386
Rwork (%)	17.3	18
Rfree (%)	19.7	21.6
Number of non-hydrogen atoms	5108	2559
macromolecules	4674	2326
ligands	32	52
solvent	402	181
Protein residues	539	268
RMSD from ideal values
Bond length (Å)	0.009	0.019
Bond angles (°)	1.08	1.54
Ramachandran favored (%)	96.8	96.21
Ramachandran allowed (%)	3.2	3.79
Ramachandran outliers (%)	0	0
Rotamer outliers (%)	0	0
Clashscore	3.73	3.5
Average B-factor (Å2)	24.81	23.02
macromolecules	24.3	22.59
ligands	21.13	24.91
solvent	31.13	27.89
*Values in the parenthesis are for the highest resolution shells.

## Sheet: Supplementary table 2
Supplementary table 2. Representative results from the BLAST top1000 hits in non-mammalian vertebrates (Query: huMincle)
	Rank	Description
Reptiles	1	C-type lectin domain family 4 member E-like [Alligator sinensis]
	2	C-type lectin domain family 4 member E [Chelydra serpentina]
	3	C-type lectin domain family 4 member E isoform X1 [Alligator mississippiensis]
Amphibians	710	CD209 antigen-like protein C isoform X1 [Microcaecilia unicolor]
	716	C-type lectin domain family 17, member A-like isoform X2 [Microcaecilia unicolor]
	924	C-type lectin domain family 4 member E-like [Spea bombifrons]
Bony fish	92	C-type lectin domain family 4 member E-like [Acipenser ruthenus]
	99	C-type lectin domain family 4 member E-like [Acipenser ruthenus]
	288	C-type lectin domain family 4 member E-like isoform X2 [Trematomus bernacchii]

## Sheet: Supplementary table 3
Supplementary table 3. Representative results from the BLAST top1000 hits in non-mammalian vertebrates (Query: huFcRγ)
	Rank	Description
Reptiles	1	high affinity immunoglobulin epsilon receptor subunit gamma isoform X2 [Chrysemys picta bellii]
	2	high affinity immunoglobulin epsilon receptor subunit gamma isoform X2 [Dermochelys coriacea]
	4	high affinity immunoglobulin epsilon receptor subunit gamma isoform X2 [Caretta caretta]
Amphibians	27	high affinity immunoglobulin epsilon receptor subunit gamma isoform X2 [Geotrypetes seraphini]
	37	high affinity immunoglobulin epsilon receptor subunit gamma [Microcaecilia unicolor]
	120	high affinity immunoglobulin epsilon receptor subunit gamma isoform X2 [Xenopus tropicalis]
Bony fish	34	high affinity immunoglobulin epsilon receptor subunit gamma [Polypterus senegalus]
	39	hypothetical protein PO909_024485 [Leuciscus waleckii]
	41	high affinity immunoglobulin epsilon receptor subunit gamma [Erpetoichthys calabaricus]

## Sheet: Supplementary table 4
Supplementary table 4. BLAST top10 hits in amphibians (Query: huMincle).
Rank	Description	Query Cover	E value	Per. ident	Accession
1	CD209 antigen-like protein C isoform X1 [Microcaecilia unicolor]	0.84	1e-30	37.63	XP_030053320.1
2	C-type lectin domain family 17, member A-like isoform X2 [Microcaecilia unicolor]	0.79	1e-30	39.43	XP_030053321.1
3	C-type lectin domain family 4 member E-like [Spea bombifrons]	0.74	8e-29	37.5	XP_053328815.1
4	hypothetical protein XENTR_v10009961 [Xenopus tropicalis]	0.59	8e-28	43.61	KAE8619758.1
5	hypothetical protein XENTR_v10009961 [Xenopus tropicalis]	0.59	1e-27	43.61	KAE8619757.1
6	hypothetical protein GDO81_027758 [Engystomops pustulosus]	0.68	1e-27	40.4	KAG8535797.1
7	C-type lectin domain family 10 member A-like [Bufo gargarizans]	0.63	3e-27	43.57	XP_044124999.1
8	hypothetical protein GDO81_027757 [Engystomops pustulosus]	0.68	4e-27	40.4	KAG8535798.1
9	hepatic lectin [Xenopus tropicalis]	0.59	5e-27	43.61	XP_004917035.1
10	hepatic lectin-like isoform X1 [Hyperolius riggenbachi]	0.72	9e-27	40.85	XP_068128328.1

## Sheet: Supplementary table 5
Supplementary table 5. BLAST top10 hits in reptiles (Query: huMincle).
Rank	Description	Query Cover	E value	Per. ident	Accession
1	C-type lectin domain family 4 member E [Chelydra serpentina]	0.86	2e-46	41.55	KAG6922765.1
2	C-type lectin domain family 6 member A-like isoform X1 [Gopherus evgoodei]	0.94	1e-45	40	XP_030408951.1
3	C-type lectin domain family 6 member A-like isoform X1 [Chelonoidis abingdonii]	0.95	2e-45	38.77	XP_032634561.1
4	C-type lectin domain family 6 member A-like isoform X2 [Gopherus flavomarginatus]	0.94	2e-45	39.56	XP_050822434.1
5	C-type lectin domain family 6 member A-like isoform X3 [Mauremys reevesii]	0.94	5e-45	40.27	XP_039376736.1
6	C-type lectin domain family 4 member E-like isoform X2 [Dermochelys coriacea]	0.82	1e-44	43.39	XP_038255917.1
7	C-type lectin domain family 4 member E-like [Malaclemys terrapin pileata]	0.85	2e-44	42.16	XP_053874010.1
8	C-type lectin domain family 4 member E-like [Emys orbicularis]	0.91	2e-44	41.15	XP_065253566.1
9	C-type lectin domain family 4 member E isoform X1 [Chelonia mydas]	0.82	2e-44	42.63	XP_037769012.1
10	C-type lectin domain family 4 member D-like isoform X1 [Dermochelys coriacea]	0.85	4e-44	42.79	XP_043370299.1

## Sheet: Supplementary table 6
Supplementary table 6. BLAST top10 hits in mammals (not including human) (Query: huMincle).
Rank	Description	Query Cover	E value	Per. ident	Accession
1	C-type lectin domain family 4 member E isoform X2 [Pan troglodytes]	1	1e-161	99.09	XP_001135285.2
2	C-type lectin domain family 4 member E isoform X1 [Gorilla gorilla gorilla]	1	7e-161	98.63	XP_004052705.2
3	CLEC4E isoform 1 [Pan troglodytes]	1	1e-160	98.63	PNI15719.1
4	C-type lectin domain family 4 member E isoform X1 [Pongo abelii]	1	3e-158	96.8	XP_002822912.3
5	CLEC4E isoform 1 [Pongo abelii]	1	1e-156	96.35	PNJ30561.1
6	C-type lectin domain family 4 member E [Pongo pygmaeus]	1	2e-155	95.89	XP_054298764.1
7	C-type lectin domain family 4 member E isoform X1 [Hylobates moloch]	0.98	8e-155	96.74	XP_032015442.1
8	C-type lectin domain family 4 member E [Nomascus leucogenys]	0.98	7e-154	95.81	XP_003265493.2
9	C-type lectin domain family 4 member E isoform X1 [Symphalangus syndactylus]	0.98	9e-154	95.81	XP_055136757.1
10	C-type lectin domain family 4 member E [Chlorocebus sabaeus]	1	1e-146	89.95	XP_007965693.1

## Sheet: Supplementary table 7
Supplementary table 7. BLAST top10 hits in fish (Query: huMincle).
Rank	Description	Query Cover	E value	Per. ident	Accession
1	C-type lectin domain family 4 member E-like isoform X2 [Acipenser ruthenus]	0.63	2e-39	45.83	XP_058849518.1
2	C-type lectin domain family 4 member E-like isoform X1 [Acipenser ruthenus]	0.63	4e-39	45.83	XP_058849517.1
3	C-type lectin domain family 4 member E-like [Polyodon spathula]	0.82	6e-38	37.5	XP_041124614.1
4	C-type lectin domain family 4 member E-like [Acipenser ruthenus]	0.63	2e-37	45.83	XP_033897947.3
5	C-type lectin domain family 4 member E-like [Acipenser ruthenus]	0.63	3e-37	45.83	XP_058849520.1
6	C-type lectin domain family 4 member E-like isoform X2 [Trematomus bernacchii]	0.84	2e-34	38.14	XP_033992143.1
7	hypothetical protein NQZ68_021661 [Dissostichus eleginoides]	0.72	7e-34	45.34	KAI9546992.1
8	C-type lectin domain family 4 member E-like isoform X2 [Acipenser ruthenus]	0.78	2e-32	38.14	XP_058849992.1
9	C-type lectin domain family 4 member F-like isoform X1 [Acipenser ruthenus]	0.78	4e-32	38.14	XP_033897918.3
10	hypothetical protein SKAU_G00319680 [Synaphobranchus kaupii]	0.57	5e-32	50.39	KAJ8342040.1
